# Supplementary material for: How To Record a Million Synaptic Weights in a Hippocampal Slice
Source: PLoS Comput Biol. 2008 Jun 20;4(6):e1000098. doi: 10.1371/journal.pcbi.1000098 (PMC2409153; doi:10.1371/journal.pcbi.1000098)
Supplement: Dataset S1 — Source code for Monte Carlo calculations for synaptic input distributions. (0.05 MB TAR) [file pcbi.1000098.s001.tar]

Archive with 9 entries (8 files):
- DatasetS1
- DatasetS1/COPYING.LIB
- DatasetS1/NOTES
- DatasetS1/mt19937ar.cpp
- DatasetS1/gen_background.bat
- DatasetS1/gen_probe.bat
- DatasetS1/prob_N_pulses.cpp
- DatasetS1/prob_syn.cpp
- DatasetS1/randnum.h
