# Supplementary material for: How To Record a Million Synaptic Weights in a Hippocampal Slice
Source: PLoS Comput Biol. 2008 Jun 20;4(6):e1000098. doi: 10.1371/journal.pcbi.1000098 (PMC2409153; doi:10.1371/journal.pcbi.1000098)
Supplement: Dataset S1 — Source code for Monte Carlo calculations for synaptic input distributions. (0.05 MB TAR) [file pcbi.1000098.s001.tar › DatasetS1/NOTES]

Supplementary data S1: 

Source code to generate stochastic release distributions for figures 2A, 2B.

==============================================================================

Files in this directory:
NOTES			(this file)
COPYING.LIB		(GNU Public License file)
gen_background.bat	(Batch file for statistics of background stimuli)
gen_probe.bat		(Batch file for statistics of probe stimuli)
mt19937ar.cpp		(Mersenne Twister random number generator, 
   				Coded by Takuji Nishimura and Makoto Matsumoto)
prob_N_pulses.cpp	(Source file)
prob_syn.cpp		(Source file)
randnum.h		(Header file)

==============================================================================

To compile on a Linux/gcc environment:

 g++ prob_N_pulses.cpp mt19937ar.cpp -o pnp

 g++ prob_syn.cpp mt19937ar.cpp -o psc


To run calculations for background stimulus distributions for
different numbers of pulses and axons:

tcsh gen_background.bat


To run calculations for probe stimulus distributions for different numbers of
pulses:

tcsh gen_probe.bat
