# Supplementary material for: How To Record a Million Synaptic Weights in a Hippocampal Slice
Source: PLoS Comput Biol. 2008 Jun 20;4(6):e1000098. doi: 10.1371/journal.pcbi.1000098 (PMC2409153; doi:10.1371/journal.pcbi.1000098)
Supplement: Dataset S1 — Source code for Monte Carlo calculations for synaptic input distributions. (0.05 MB TAR) [file pcbi.1000098.s001.tar › DatasetS1/mt19937ar.cpp]

/* 
   A C-program for MT19937, with initialization improved 2002/1/26.
   Coded by Takuji Nishimura and Makoto Matsumoto.

   Before using, initialize the state by using init_genrand(seed)  
   or init_by_array(init_key, key_length).

   Copyright (C) 1997 - 2002, Makoto Matsumoto and Takuji Nishimura,
   All rights reserved.                          

   Redistribution and use in source and binary forms, with or without
   modification, are permitted provided that the following conditions
   are met:

     1. Redistributions of source code must retain the above copyright
        notice, this list of conditions and the following disclaimer.

     2. Redistributions in binary form must reproduce the above copyright
        notice, this list of conditions and the following disclaimer in the
        documentation and/or other materials provided with the distribution.

     3. The names of its contributors may not be used to endorse or promote 
        products derived from this software without specific prior written 
        permission.

   THIS SOFTWARE IS PROVIDED BY THE COPYRIGHT HOLDERS AND CONTRIBUTORS
   "AS IS" AND ANY EXPRESS OR IMPLIED WARRANTIES, INCLUDING, BUT NOT
   LIMITED TO, THE IMPLIED WARRANTIES OF MERCHANTABILITY AND FITNESS FOR
   A PARTICULAR PURPOSE ARE DISCLAIMED.  IN NO EVENT SHALL THE COPYRIGHT OWNER OR
   CONTRIBUTORS BE LIABLE FOR ANY DIRECT, INDIRECT, INCIDENTAL, SPECIAL,
   EXEMPLARY, OR CONSEQUENTIAL DAMAGES (INCLUDING, BUT NOT LIMITED TO,
   PROCUREMENT OF SUBSTITUTE GOODS OR SERVICES; LOSS OF USE, DATA, OR
   PROFITS; OR BUSINESS INTERRUPTION) HOWEVER CAUSED AND ON ANY THEORY OF
   LIABILITY, WHETHER IN CONTRACT, STRICT LIABILITY, OR TORT (INCLUDING
   NEGLIGENCE OR OTHERWISE) ARISING IN ANY WAY OUT OF THE USE OF THIS
   SOFTWARE, EVEN IF ADVISED OF THE POSSIBILITY OF SUCH DAMAGE.


   Any feedback is very welcome.
   http://www.math.sci.hiroshima-u.ac.jp/~m-mat/MT/emt.html
   email: m-mat @ math.sci.hiroshima-u.ac.jp (remove space)
*/

/* Modified slightly for use in MOOSE by Upi Bhalla, NCBS, 2004 */
#include <math.h>
#ifdef WINDOWS
#include <Winsock2.h>
#else
#include <sys/time.h>
#endif
#include <stdlib.h>
#include "randnum.h"
#define PI 3.1415926535

/* Period parameters */  
#define N 624
#define M 397
#define MATRIX_A 0x9908b0dfUL   /* constant vector a */
#define UPPER_MASK 0x80000000UL /* most significant w-r bits */
#define LOWER_MASK 0x7fffffffUL /* least significant r bits */

static unsigned long mt[N]; /* the array for the state vector  */
static int mti=N+1; /* mti==N+1 means mt[N] is not initialized */

/* initializes mt[N] with a seed */
void init_genrand(unsigned long s)
{
    mt[0]= s & 0xffffffffUL;
    for (mti=1; mti<N; mti++) {
        mt[mti] = 
	    (1812433253UL * (mt[mti-1] ^ (mt[mti-1] >> 30)) + mti); 
        /* See Knuth TAOCP Vol2. 3rd Ed. P.106 for multiplier. */
        /* In the previous versions, MSBs of the seed affect   */
        /* only MSBs of the array mt[].                        */
        /* 2002/01/09 modified by Makoto Matsumoto             */
        mt[mti] &= 0xffffffffUL;
        /* for >32 bit machines */
    }
}

//Add code for gettimeofday
#ifdef WINDOWS
	int gettimeofday( struct timeval* tv, void* timezone ) {
     FILETIME time;
     double   timed;
 
     GetSystemTimeAsFileTime( &time );
 
     // Apparently Win32 has units of 1e-7 sec (tenths of microsecs)
     // 4294967296 is 2^32, to shift high word over
     // 11644473600 is the number of seconds between
     // the Win32 epoch 1601-Jan-01 and the Unix epoch 1970-Jan-01
     // Tests found floating point to be 10x faster than 64bit int math.
 
     timed = ((time.dwHighDateTime * 4294967296e-7) - 11644473600.0) +
             (time.dwLowDateTime  * 1e-7);
 
     tv->tv_sec  = (long) timed;
     tv->tv_usec = (long) ((timed - tv->tv_sec) * 1e6);
 
     return 0;
 }
#endif


/* initialize by an array with array-length */
/* init_key is the array for initializing keys */
/* key_length is its length */
/* slight change for C++, 2004/2/26 */
void init_by_array(unsigned long init_key[], int key_length)
{
    int i, j, k;
    init_genrand(19650218UL);
    i=1; j=0;
    k = (N>key_length ? N : key_length);
    for (; k; k--) {
        mt[i] = (mt[i] ^ ((mt[i-1] ^ (mt[i-1] >> 30)) * 1664525UL))
          + init_key[j] + j; /* non linear */
        mt[i] &= 0xffffffffUL; /* for WORDSIZE > 32 machines */
        i++; j++;
        if (i>=N) { mt[0] = mt[N-1]; i=1; }
        if (j>=key_length) j=0;
    }
    for (k=N-1; k; k--) {
        mt[i] = (mt[i] ^ ((mt[i-1] ^ (mt[i-1] >> 30)) * 1566083941UL))
          - i; /* non linear */
        mt[i] &= 0xffffffffUL; /* for WORDSIZE > 32 machines */
        i++;
        if (i>=N) { mt[0] = mt[N-1]; i=1; }
    }

    mt[0] = 0x80000000UL; /* MSB is 1; assuring non-zero initial array */ 
}

/* generates a random number on [0,0xffffffff]-interval */
unsigned long genrand_int32(void)
{
    unsigned long y;
    static unsigned long mag01[2]={0x0UL, MATRIX_A};
    /* mag01[x] = x * MATRIX_A  for x=0,1 */

    if (mti >= N) { /* generate N words at one time */
        int kk;

        if (mti == N+1)   /* if init_genrand() has not been called, */
            init_genrand(5489UL); /* a default initial seed is used */

        for (kk=0;kk<N-M;kk++) {
            y = (mt[kk]&UPPER_MASK)|(mt[kk+1]&LOWER_MASK);
            mt[kk] = mt[kk+M] ^ (y >> 1) ^ mag01[y & 0x1UL];
        }
        for (;kk<N-1;kk++) {
            y = (mt[kk]&UPPER_MASK)|(mt[kk+1]&LOWER_MASK);
            mt[kk] = mt[kk+(M-N)] ^ (y >> 1) ^ mag01[y & 0x1UL];
        }
        y = (mt[N-1]&UPPER_MASK)|(mt[0]&LOWER_MASK);
        mt[N-1] = mt[M-1] ^ (y >> 1) ^ mag01[y & 0x1UL];

        mti = 0;
    }
  
    y = mt[mti++];

    /* Tempering */
    y ^= (y >> 11);
    y ^= (y << 7) & 0x9d2c5680UL;
    y ^= (y << 15) & 0xefc60000UL;
    y ^= (y >> 18);

    return y;
}
#if 0
/* generates a random number on [0,0x7fffffff]-interval */
long genrand_int31(void)
{
    return (long)(genrand_int32()>>1);
}

/* generates a random number on [0,1]-real-interval */
double genrand_real1(void)
{
    return genrand_int32()*(1.0/4294967295.0); 
    /* divided by 2^32-1 */ 
}

/* generates a random number on [0,1)-real-interval */
double genrand_real2(void)
{
    return genrand_int32()*(1.0/4294967296.0); 
    /* divided by 2^32 */
}

/* generates a random number on (0,1)-real-interval */
double genrand_real3(void)
{
    return (((double)genrand_int32()) + 0.5)*(1.0/4294967296.0); 
    /* divided by 2^32 */
}

/* generates a random number on [0,1) with 53-bit resolution*/
double genrand_res53(void) 
{ 
    unsigned long a=genrand_int32()>>5, b=genrand_int32()>>6; 
    return(a*67108864.0+b)*(1.0/9007199254740992.0); 
} 
/* These real versions are due to Isaku Wada, 2002/01/09 added */

/*
int main(void)
{
    int i;
    unsigned long init[4]={0x123, 0x234, 0x345, 0x456}, length=4;
    init_by_array(init, length);
    printf("1000 outputs of genrand_int32()\n");
    for (i=0; i<1000; i++) {
      printf("%10lu ", genrand_int32());
      if (i%5==4) printf("\n");
    }
    printf("\n1000 outputs of genrand_real2()\n");
    for (i=0; i<1000; i++) {
      printf("%10.8f ", genrand_real2());
      if (i%5==4) printf("\n");
    }
    return 0;
}
*/
#endif

void mtseed(long seed = 0)
{
	struct timeval tv;

	if (seed == 0) {
		char* hostname = getenv("HOST");
		gettimeofday(&tv, NULL);
		for (int i = 0; *hostname; hostname++, i++)
			tv.tv_usec += *hostname * i * i * 16;
		unsigned long init[2] = {tv.tv_sec, tv.tv_usec};
		unsigned long length = 2;
		init_by_array(init, length);
	} else {
		unsigned long init[1] = {seed};
		unsigned long length = 1;
		init_by_array(init, length);
	}
}

/* generates a random number on [0,1)-real-interval */
double mtrand(void)
{
    return genrand_int32()*(1.0/4294967296.0); 
    /* divided by 2^32 */
}

// This is based on the wikipedia article about gaussian distributions,
// Also see Press et al (Numerical Recipes in C).
// It uses the Box-Muller algorithm.
// This has a mean of 0 and a sigma of 1.
double gaussrand(void)
{
	return sqrt( -2.0 * log( mtrand() ) ) * cos( 2.0 * PI * mtrand() );
}
