# Supplementary material for: How To Record a Million Synaptic Weights in a Hippocampal Slice
Source: PLoS Comput Biol. 2008 Jun 20;4(6):e1000098. doi: 10.1371/journal.pcbi.1000098 (PMC2409153; doi:10.1371/journal.pcbi.1000098)
Supplement: Dataset S1 — Source code for Monte Carlo calculations for synaptic input distributions. (0.05 MB TAR) [file pcbi.1000098.s001.tar › DatasetS1/gen_background.bat]

#!/bin/tcsh

foreach i ( 50 80 100 125 150 175 200 250 300 )
	./psc $i 0.4 0 0 >> background_1_pulse.out
end

foreach i ( 30 40 50 60 70 80 90 100 )
	./psc $i 0.4 0.9 0.55 >> background_2_pulse.out
end
