# Supplementary material for: How To Record a Million Synaptic Weights in a Hippocampal Slice
Source: PLoS Comput Biol. 2008 Jun 20;4(6):e1000098. doi: 10.1371/journal.pcbi.1000098 (PMC2409153; doi:10.1371/journal.pcbi.1000098)
Supplement: Dataset S1 — Source code for Monte Carlo calculations for synaptic input distributions. (0.05 MB TAR) [file pcbi.1000098.s001.tar › DatasetS1/randnum.h]

/**********************************************************************
** This program is part of 'MOOSE', the
** Messaging Object Oriented Simulation Environment,
**           copyright (C) 2003-2004 Upinder S. Bhalla. and NCBS
** It is made available under the terms of the
** GNU Lesser General Public License version 2.1
** See the file COPYING.LIB for the full notice.
** Development of this software was supported by
** Biophase Simulations Inc, http://www.bpsims.com
** See the file BIOPHASE.INFO for details.
**********************************************************************/
extern double mtrand(void);
extern double gaussrand(void);
extern void mtseed(long seed);
