# Supplementary material for: How To Record a Million Synaptic Weights in a Hippocampal Slice
Source: PLoS Comput Biol. 2008 Jun 20;4(6):e1000098. doi: 10.1371/journal.pcbi.1000098 (PMC2409153; doi:10.1371/journal.pcbi.1000098)
Supplement: Dataset S3 — Simulation source files. (0.07 MB TAR) [file pcbi.1000098.s003.tar]

Archive with 9 entries (8 files):
- DatasetS3
- DatasetS3/CA1.p
- DatasetS3/NOTES
- DatasetS3/compartments.g
- DatasetS3/defaults.g
- DatasetS3/big_model.g
- DatasetS3/proto16.g
- DatasetS3/soma.p
- DatasetS3/userprefs.g
