# Supplementary material for: How To Record a Million Synaptic Weights in a Hippocampal Slice
Source: PLoS Comput Biol. 2008 Jun 20;4(6):e1000098. doi: 10.1371/journal.pcbi.1000098 (PMC2409153; doi:10.1371/journal.pcbi.1000098)
Supplement: Dataset S3 — Simulation source files. (0.07 MB TAR) [file pcbi.1000098.s003.tar › DatasetS3/CA1.p]

// genesis
// cell parameter file for the 1991 Traub CA1 hippocampal cell
// "phi" parameter reduced by e-3
*cartesian
*relative
*symmetric

*set_global RM 1.0	//ohm*m^2
*set_global RA 1.0	//ohm*m
*set_global CM 0.03     //F/m^2
*set_global EREST_ACT	-0.06	// volts
*set_global ELEAK	-0.07	// volts

// The format for each compartment parameter line is :
// name  parent  x       y       z       d       ch      dens ...
// For channels, "dens" =  maximum conductance per unit area of compartment

/* NOTE: The format of the cell descriptor files does not allow for
   continuation to another line.  The following long line lists the
   soma channels with their "density" parameters.

   Ca_conc	-17.402e12
	Not really a channel, but a "Ca_concen" object.  Normally, the B 
	field is set to "dens"/compt_volume (m^3), but the negative sign
	causes the absolute value to be used with no scaling by volume.
   Na		300  
   Ca		 40
   K_DR		150
   K_AHP	  8
   K_C		100
   K_A		 50
*/

// The compartment numbering corresponds to that in the paper, with soma = 9

apical_19 none	     -120  0  0  5.78 glu 10	NMDA	4	
apical_18 apical_19  -120  0  0  5.78 Ca_conc -5.941e12 Ca 50 K_AHP 8 K_C 50 glu 10	NMDA	6	
apical_17 apical_18  -120  0  0  5.78 Ca_conc -5.941e12 Ca 50 K_AHP 8 K_C 50 glu 10	NMDA	8	
apical_16 apical_17  -120  0  0  5.78 Ca_conc -5.941e12 Ca 50 K_AHP 8 K_C 50 glu 10	NMDA	8	
apical_15 apical_16  -120  0  0  5.78 Ca_conc -5.941e12 Ca 70 K_AHP 8 K_C 50 glu 10	NMDA	8	
apical_14 apical_15  -120  0  0  5.78 Ca_conc -5.941e12 Ca 70 K_AHP 8 K_C 50 glu 10	NMDA	10	
apical_13 apical_14  -120  0  0  5.78 Ca_conc -5.941e12 Ca 70 K_AHP 8 K_C 50 glu 10	NMDA	10	
apical_12 apical_13  -120  0  0  5.78 Ca_conc -5.941e12 Na 200 Ca 170 K_DR 200 K_AHP 8 K_C 150 glu 10	NMDA	10	
apical_11 apical_12  -120  0  0  5.78 Ca_conc -5.941e12 Ca 50 K_DR 50 K_AHP 8 K_C 50 glu 10	NMDA	10	
apical_10 apical_11  -120  0  0  5.78 Ca_conc -26.404e12 Na 150 Ca 80 K_DR 100 K_AHP 8 K_C 200 glu 10	NMDA	10	

soma	apical_10    -125  0  0  8.46 Ca_conc -17.402e12 Na 300 Ca 40 K_DR 250 K_AHP 8 K_C 100 K_A 50 glu 12

basal_8  soma	    -110  0  0  4.84 Ca_conc -34.53e12 Na 150 Ca 80 K_DR 100 K_AHP 8 K_C 200 glu 10
basal_7  basal_8    -110  0  0  4.84 Ca_conc -7.769e12 Ca 50 K_DR 50 K_AHP 8 K_C 50 glu 10
basal_6  basal_7    -110  0  0  4.84 Ca_conc -7.769e12 Na 200 Ca 120 K_DR 200 K_AHP 8 K_C 100 glu 10
basal_5  basal_6    -110  0  0  4.84 Ca_conc -7.769e12 Ca 70 K_AHP 8 K_C 50 glu 10
basal_4  basal_5    -110  0  0  4.84 Ca_conc -7.769e12 Ca 70 K_AHP 8 K_C 50 glu 10
basal_3  basal_4    -110  0  0  4.84 Ca_conc -7.769e12 Ca 50 K_AHP 8 K_C 50 glu 10
basal_2  basal_3    -110  0  0  4.84 Ca_conc -7.769e12 Ca 50 K_AHP 8 K_C 50 glu 10
basal_1  basal_2    -110  0  0  4.84 glu 10
