# Supplementary material for: How To Record a Million Synaptic Weights in a Hippocampal Slice
Source: PLoS Comput Biol. 2008 Jun 20;4(6):e1000098. doi: 10.1371/journal.pcbi.1000098 (PMC2409153; doi:10.1371/journal.pcbi.1000098)
Supplement: Dataset S3 — Simulation source files. (0.07 MB TAR) [file pcbi.1000098.s003.tar › DatasetS3/NOTES]

Dataset S3

This is a tarfile. It is a directory with the following files:
NOTES (this file)
big_model.g	(main model execution file)
CA1.p		(Cell definition file)
compartments.g	(setup file)
defaults.g	(setup file)
proto16.g	(setup file)
soma.p		(CA3 input cell definition file)
userprefs.g	(setup file)

=============================================================================

Instructions on running the complete model with 100 CA1 neurons
and 10000 CA3 neurons.


Note that this GENESIS program is meant to run in batch mode, that is,
it has no graphical interface, and dumps its output into a file.

The command syntax for interactive command line mode is 

genesis big_model.g L P

Where L is the number of input neurons in the baseline, and P is the
position of probe neuron relative to the end of the input block.

So, to run it from the command line with user interaction, using
1300 input neurons in a block and with probe neuron at position 1301:

genesis big_model.g 1300 0

The program will emit diagnostics, many periods, and a warning line 
about the global seed value for the random number generator. All these
are normal. When it is done each trial, it will state that it is 
saving plots to the specified file.

To run it in pure batch mode (no interaction, in the background)
using csh:

genesis -nox -notty big_model.g 1300 0 > & ! /dev/null &


This version of the program repeats the calculation 80 times and puts
the output in the two files:

./RESULTS/axons.1300.output.0.y
./RESULTS/axons.1300.output.0.t

This will take about 3 minutes per calculation on a fast machine, so
240 minutes to generate all the runs.

The output file consists of lines of the form:

0: neur1 neur2 neur3 ... neur100
...

where each entry is the total Ca signal (arbitrary units) in the .y file,
and the time to first peak (s) in the .t file
Typical values for y are below 1 for no response, and above 5 for at least one
AP.
Typical values for t are around 0.18 s if there is a response.
If there is no response then the .t file reports 1e+09 s.

There will be 80 lines in each file when the calculation is done.


Many of the parameters of the model are set up in the top 100 or so
lines of the big_model.g file.
