# Supplementary material for: How To Record a Million Synaptic Weights in a Hippocampal Slice
Source: PLoS Comput Biol. 2008 Jun 20;4(6):e1000098. doi: 10.1371/journal.pcbi.1000098 (PMC2409153; doi:10.1371/journal.pcbi.1000098)
Supplement: Dataset S3 — Simulation source files. (0.07 MB TAR) [file pcbi.1000098.s003.tar › DatasetS3/defaults.g]

// genesis

/* Creating the library */
if (!{exists /library})
	create neutral /library
	disable /library
end


/**********************************************************************/
/* DEFAULT USER_VALUES AND CELL_PARSER VALUES */
/* THESE GLOBAL VALUES SHOULD ALWAYS BE DEFINED! */

	float PI = 3.14159

	/* VARIABLES USED BY ACTIVE COMPONENTS */
	int EXPONENTIAL = 1
	int SIGMOID = 2
	int LINOID = 3

	/* VARIABLES ASSUMED DEFINED BY CELL_PARSER */
	// Farads/m^2
	float CM = 0.01
	// Ohms m
	float RA = 0.5
	// Ohms m^2
	float RM = 0.2
	// Volts
	float EREST_ACT = -0.070

	/* \
	     Set the user_variables: all these variables must be declared, 
**	even if they are not used! */

	/* help file name */
	str user_help = "../neurokit/oldREADME"

	/* xcell widget */
	//wx, wy, cx, cy, cz for the draw widget
	float user_wx = 1.4e-3
	float user_wy = 1.4e-3
	float user_cx = 0.0
	float user_cy = 0.0
	float user_cz = 0.2e-3
	str user_field1 = "Vm"
	str user_path1 = "."
	float user_colmin1 = -0.10
	float user_colmax1 = 0.05
	float user_fatrange1 = -40.0
	int user_fatfix1 = 1
	int user_colfix1 = 0
	/* show 1 or 2 xout and graph windows */
	int user_numxouts = 1
	str user_field2 = "Vm"
	str user_path2 = "."
	float user_colmin2 = -0.10
	float user_colmax2 = 0.05
	float user_fatrange2 = -40.0
	int user_fatfix2 = 1
	int user_colfix2 = 0

	/* xgraph widget */
	float user_xmax1 = 0.5
	float user_ymin1 = -0.1
	float user_ymax1 = 0.05
	float user_yoffset1 = 0.10
	float user_xmax2 = 0.5
	float user_ymin2 = -0.1
	float user_ymax2 = 0.05
	float user_yoffset2 = 0.10

	/* cell_run_control widget */
	/*  integration */
	/* boolean, default is asymmetric comps */
	int user_symcomps = 0
	int user_intmethod = 0
	float user_runtime = 0.5

	/*  electrophysiology */
	//nA
	float user_inject = 1.0
	float user_clamp = 0.0
	float user_rate = 100.0
	float user_weight = 100.0
	float user_activ = 1000.0
	float user_spike = 0.1
	str user_syntype1 = "glu"
	str user_syntype2 = "GABA"

	/*  simulation output : file_IO widget */
	str user_filepath = "../results"
	str user_restorefile = "restore_camit"
	str user_filefield = "Vm"
	str user_filefieldpath = "soma"
	str user_filename = "testVm"
	float user_dt = 1.0e-5
	float user_refresh = 10.0

	/* Cell specifications : file_form widget */
	str user_cell = "/camit" // the user_cell is now obsolete
	str user_cellname = "camit"
	str user_pfile = "camit.p"
	str user_name = "Me"

	/* Set screen dimension preferences here.
	** Decstation 5000/200 : 1280x1024
	** Most other workstations : 1150x960
	** Most PCs (for Linux boxes) : 1024x768
	*/
	int user_screenwidth = 1024
	int user_screenheight = 768
	int user_wmbar = 0

	if ({exists /xproto})
		/* appropriate for black and white printing */
		xps -mingray 255 -maxgray 256 -inverse 0
		/* appropriate for printing out shades of grey */
		xps -mingray 20 -maxgray 120 -inverse 0
	end

	/* predefine some neurokit variables so they can be used in
	**	functions defined in userprefs.g */
	str cellname = "camit"
	str comptname = "soma"
	str channelname = "glu"
	str cellpath = "/model/camit"
	str comptpath = "/model/camit/soma"
	str channelpath = "/model/camit/soma/glu"
	str analysis_level = "camit" // obsolete


/**********************************************************************
**
**		Doing some backwards compat stuff for old prototypes
**
*********************************************************************/
/* 
** These C functions have already been addfunced with clearer names,
** these are just for backwards compatibility. They replace the
** script functions below.
*/
// aka setup_gate
/* Could not map: addfunc setup_table2 SetupGate */
addalias setup_table2 setupgate
// aka tweak_alpha
/* Could not map: addfunc tweak_tabchan TweakAlpha */
addalias tweak_tabchan tweakalpha
// aka tweak_tau
/* Could not map: addfunc tau_tweak_tabchan TweakTau */
addalias tau_tweak_tabchan tweaktau
// aka setup_alpha
/* Could not map: addfunc setup_tabchan SetupAlpha */
addalias setup_tabchan setupalpha
// aka setup_tau
/* Could not map: addfunc setup_tabchan_tau SetupTau */
addalias setup_tabchan_tau setuptau

function setup_table3(gate, table, xdivs, xmin, xmax, A, B, C, D, F)
	setup_table2 {gate} {table} {xdivs} {xmin} {xmax} {A} {B} {C}  \
	    {D} {F} noalloc
end

function setup_table(gate, table, xdivs, A, B, C, D, F)
	setup_table2 {gate} {table} {xdivs} {TAB_XMIN} {TAB_XMAX} {A}  \
	    {B} {C} {D} {F}
end

// settab2const sets a range of entries in a tabgate table to a constant
function settab2const(gate, table, imin, imax, value)
    str gate
    str table
    int i, imin, imax
    float value
    for (i = (imin); i <= (imax); i = i + 1)
        setfield {gate} {table}->table[{i}] {value}
    end
end
