# Supplementary material for: How To Record a Million Synaptic Weights in a Hippocampal Slice
Source: PLoS Comput Biol. 2008 Jun 20;4(6):e1000098. doi: 10.1371/journal.pcbi.1000098 (PMC2409153; doi:10.1371/journal.pcbi.1000098)
Supplement: Dataset S3 — Simulation source files. (0.07 MB TAR) [file pcbi.1000098.s003.tar › DatasetS3/big_model.g]

//genesis

int numOn = $1 	// The length of the treadmill
int START = 9	// Start seq# for probe
int END = 16	// End seq# for probe
int INDEX = $2	// Repeats; start position of treadmill

int BACKGROUND_POS = 12 // which pulse is used for the background stim
			// Lots of them here to be able to move the stim around
			// to find best location.
int NUM_BLOCK = 100	// Size of block over which the background is advanced

// Set up the key network parameters here
int NX = 1			
int NY = 100       //Number of Ca1 
int EX=3
int EY=1			//Number of electrodes
int SEED = 1231

str OUTPUT_FILE_NAME = "RESULTS/axons." @ {numOn} @ ".output." @ {INDEX}
str WEIGHT_FILE_NAME = "RESULTS/axons." @ {numOn} @ ".weights." @ {INDEX}

float SIMDT = 5e-5
float PLOTDT = 1e-3
float TEXTDT = 1e-3
float E_DIA = 35e-6	// Range in which electrode definitely stimulates an AP
float E_DX = 80e-6
float E_DY = 0
float DX = 100e-6
float DY = 20e-6

//electrode parameters
float E_OX = -1040e-6			//x-coordinate
float E_OY = -20e-6            // starting y-coordinate 
float IN_CONN_DX = 60e-6      // Synaptic range in x
float IN_CONN_DY = 1      // Synaptic range in y

// Here are the input axon parameters
float SCHAFFER_WIDTH = 500e-6		//total width of the(SR) Schaffer collatrals 0.85mm
int IN_NX = 10000
int IN_NY = 1				//number of input axons
float IN_DX = SCHAFFER_WIDTH / IN_NX
float IN_DY = 0  //distance between the inout axons
float IN_OX = -1082e-6 // -200e-6            //x-coordinate 
float IN_OY = -20e-6 //250e-6             //starting y coordinate

float LINEAR_STIM_DECAY_LENGTH = 1e-6 
float EXP_STIM_DECAY_LENGTH = 50e-6
float POW_STIM_DECAY_LENGTH = 50e-6

//synaptic weight distribution
float SYN_WEIGHT = 0.006
float SYN_WEIGHT_STDEV = 0.5
float SYN_WEIGHT_MAXDEV = 2.0
float SYN_PROB = 0.05
float SCRAMBLE_RANGE = 0.2	// +-20% variability in all cell parms.
float K_REVERSAL_POTL = -0.075	// Used for KCl stimulation sims.

float INPUT_SCALE_FACTOR = 40e-9

float CABLE_VEL = 1.0
float time1 = 1e-4
float INITIAL_TIME = 0.01
float RUNTIME = 0.3
float STIM_TIME = 60e-6
float INTERVAL = 10e-3
float FREQ = 5
float CURRENT = 0
float NPULSES = 16
float BACKGROUND_START = INTERVAL * BACKGROUND_POS + INITIAL_TIME

int i
int j
int k
int is_running = 0
int call_reset = 0
float RM_LOW = 0.85	// This is the range of RM in neurons.
float RM_HIGH = 1.15
float Rm
float ELEAK

setclock 0 {SIMDT}
setclock 1 {PLOTDT}
setclock 2 {TEXTDT}

include defaults.g
include userprefs.g
// openfile {STIM_FILE_NAME} r

readcell CA1.p /library/ca1
readcell soma.p /library/input

create neutral /library/trode
createmap /library/trode /array {EX} {EY} \
	-delta {E_DX} {E_DY} -origin {E_OX} {E_OY}
createmap /library/ca1 /ca1 {NX} {NY} -delta {DX} {DY}
createmap /library/input /SchafferCollateral {IN_NX} {IN_NY} \
	-delta {IN_DX} {IN_DY} -origin {IN_OX} {IN_OY}

randseed {SEED}
planarconnect /SchafferCollateral/input[]/soma/axon \
	/ca1/ca1[]/apical_#/glu \
	-relative \
	-sourcemask box -1 -1 1 1 \
	-destmask box  {-IN_CONN_DX} {-IN_CONN_DY} \
		{IN_CONN_DX} {IN_CONN_DY} \
	-probability {SYN_PROB}


planarweight /SchafferCollateral/input[]/soma/axon -fixed {SYN_WEIGHT} -gaussian {SYN_WEIGHT_STDEV} {SYN_WEIGHT_MAXDEV}

planardelay /SchafferCollateral/input[]/soma/axon -radial {CABLE_VEL}

// read_syn_weights $1

//
// This function fixes the disconnect between AMPAR and NMDAR weights.
// It uses the rule that AMPAR can have any weight, but NMDAR is either
// identical to AMPAR or, if AMPAR is below half the basal level, then
// NMDAR is fixed at half basal.
function fix_conn_weights
	str chan
	int numSyn = 0
	float AMPAweight
	float NMDAweight
	float delay
	float minAMPA = SYN_WEIGHT / 2.0
	str src
	int i
	foreach chan ( {el /ca1/ca1[]/apical#/glu} )
		numSyn = {getsyncount {chan}}
		// echo {numSyn}, {getsyncount {chan}/../NMDA} "   " -n
		for ( i = 0; i < numSyn; i = i + 1 )
			AMPAweight = {getfield {chan} synapse[{i}].weight}
			src = { getsynsrc {chan} {i} }
			addmsg { src } {chan}/../NMDA SPIKE

			if ( AMPAweight < minAMPA ) 
				NMDAweight = minAMPA
			else
				NMDAweight = AMPAweight
			end
			setfield {chan}/../NMDA synapse[{i}].weight {NMDAweight}
			delay = {getfield {chan} synapse[{i}].delay}
			setfield {chan}/../NMDA synapse[{i}].delay {delay}
		end
	end

	// verify it.
	str src2
	foreach chan ( {el /ca1/ca1[]/apical#/glu} )
		numSyn = {getsyncount {chan}}
		// echo {numSyn}, {getsyncount {chan}/../NMDA} "   " -n
		for ( i = 0; i < numSyn; i = i + 1 )
			src = { getsynsrc {chan} {i} }
			src2 = { getsynsrc {chan}/../NMDA {i} }
			if ( { strcmp {src} {src2} } != 0 )
				echo "ugh: " {src}, {src2}
			end
		end
	end
end

// This function does a little bit of twiddling of neuron
// parameters, particularly Rm and channel densities
function scramble_neurons
	str compt
	str chan
	float scale
	float Rm
	float Cm
	float Ra
	float Gbar
	foreach compt ( {el /ca1/ca1[]/#[]} )
		scale = 1 + { rand {-SCRAMBLE_RANGE} {SCRAMBLE_RANGE} }
		Rm = {getfield {compt} Rm} * scale
		setfield { compt } Rm {Rm}
		Cm = {getfield {compt} Cm} / scale
		setfield { compt } Cm {Cm}
		scale = 1 + { rand {-SCRAMBLE_RANGE} {SCRAMBLE_RANGE} }
		Ra = {getfield {compt} Ra} * scale
		setfield { compt } Ra {Ra}
		// echo {compt } {scale}
	end
	foreach chan ( {el /ca1/ca1[]/#[]/#[TYPE=tabchannel] } )
		scale = 1 + { rand {-SCRAMBLE_RANGE} {SCRAMBLE_RANGE} }
		Gbar = {getfield {chan} Gbar} * scale
		setfield { chan } Gbar {Gbar}
		// echo {chan} {scale}
	end
end

// Used for KCl stimulation simulations.
// This also fiddles with the resting potential of the cell, keeping
// it a bit above K_reversal.
function set_K_reversal( new_potl )
	float new_potl
	str chan
	foreach chan ( {el /ca1/ca1[]/#[]/K_# } )
		setfield { chan } Ek {new_potl}
	end
	str compt
	float rest_potl = {EREST_ACT} * ( new_potl / {EK} )
	foreach compt ( {el /ca1/ca1[]/#[]} )
		setfield {compt}  \
			Em {rest_potl} \
			initVm {rest_potl} \
			Vm {rest_potl}
	end
end

function setup_solvers
	create neutral /solvers
	createmap hsolve /solvers {NX} {NY} -delta {DX} {DY} -object
	int i
	for ( i = 0; i < NY; i = i + 1 )
		setfield /solvers/hsolve[{i}] path /ca1/ca1[{i}]/#[] \
			comptmode 1 \
			chanmode 1 \
			outclock 1
		call /solvers/hsolve[{i}] SETUP
		setmethod 11
	end
end

fix_conn_weights
scramble_neurons
set_K_reversal {K_REVERSAL_POTL}
setup_solvers

function connect_info(path)
	str path, src 
	int i
	float weight, delay
	floatformat %.3g
	for(i=0; i< {getsyncount {path}}; i = i + 1)
		src = {getsynsrc {path} {i}}
		weight = {getfield {path} synapse[{i}].weight}
		delay = {getfield {path} synapse[{i}].delay}
		echo synapse[{i}]":" {src} weight={weight} delay={delay}
	end	
end

function write_conn_wt_matrix
	str cell
	str chan
	int numSyn = 0
	float weight
	int i
	str src
	int srcIndex
	int startSyn
	create neutral /wts
	createmap neutral /wts {IN_NX} 1 -object
	openfile {WEIGHT_FILE_NAME} w

	foreach cell ( {el /ca1/ca1[] } )
		// line = {cell}
		startSyn = IN_NX - 1
		ce {cell}
		foreach chan ( apical_15/glu apical_14/glu apical_13/glu apical_12/glu apical_11/glu )
			numSyn = {getsyncount {chan}}
			for ( i = numSyn - 1; i >= 0; i = i - 1 )
				src = {getsynsrc {chan} {i} }
				srcIndex = { getfield {src}/../.. index }
				while ( startSyn > srcIndex )
					setfield /wts/proto[{startSyn}] x 0
					startSyn = startSyn - 1
				end
				weight = {getfield {chan} synapse[{i}].weight}
				setfield /wts/proto[{startSyn}] x {weight}
				startSyn = startSyn - 1
			end
		end
		while ( startSyn >= 0 )
			setfield /wts/proto[{startSyn}] x 0
			startSyn = startSyn - 1
		end
		for ( i = 0; i < IN_NX; i = i + 1 )
			writefile {WEIGHT_FILE_NAME} { getfield /wts/proto[{i}] x }
		end
	end
	ce /
	closefile {WEIGHT_FILE_NAME}
end

///////////////////////////////////////////////////////////////
// Setting up some functions here
///////////////////////////////////////////////////////////////

function update_time
	setfield /form/currtime value {getstat -time}
end

function do_stop
	is_running = 0
	stop
end

function do_reset
	is_running = 0
	call_reset = 1
	reset
end

// Does stimulus from START till START+numOn, cyclicly
// Also adds a probe stimulus 'probe' positions from the end.
// Up to the user to check that probe doesn't end up inside the stim set
// If probe < 0 it doesn't generate it.
function do_stim( probeOffset)
	int probeOffset
	int probeAxonPos = ( INDEX + numOn + probeOffset ) % IN_NX
	int probeStart = START
	int probeEnd = END

	int i
	int j
	int k
	// Monitor whether a pulse has gone out yet on the probe.
	int did_probe = 0
	// Monitor whether a pulse has gone out yet on the axon.
	int did_axon = 0

	setfield /SchafferCollateral/input[]/soma inject 0
	setfield /SchafferCollateral/input[]/soma z 0
	for (k=0 ; k < NPULSES; k = k + 1 )
		if ( (probeStart <= k ) && ( probeEnd > k ) )
			j = probeAxonPos
			if ( k == 0 )
				if ( {rand 0 1} < 0.4 )
					setfield /SchafferCollateral/input[{j}]/soma inject {INPUT_SCALE_FACTOR}
					did_probe = 1
				end
			else
				if ( did_probe )
					if ( {rand 0 1} < 0.55 )
						setfield /SchafferCollateral/input[{j}]/soma inject {INPUT_SCALE_FACTOR}
					end
				else
					if ( {rand 0 1} < 0.9 )
						setfield /SchafferCollateral/input[{j}]/soma inject {INPUT_SCALE_FACTOR}
						did_probe = 1
					end
				end
			end
		end

		// Here we use the z coordinate of the input somas to
		// store the flag about whether the first stimulus succeeded 
		// on that axon.
		// We also set it so that the background is the same block
		// for NUM_BLOCK probes. (NUM_BLOCK is currently 100).
		int st = (INDEX / NUM_BLOCK ) * NUM_BLOCK
		int en = ( ( INDEX + numOn ) / NUM_BLOCK ) * NUM_BLOCK
		if ( k == BACKGROUND_POS )
			for ( i = st; i < en; i = i + 1 )
				j = i % IN_NX
				if ( {rand 0 1} < 0.4 )
					setfield /SchafferCollateral/input[{j}]/soma inject {INPUT_SCALE_FACTOR}
					setfield /SchafferCollateral/input[{j}]/soma z 1
				end
			end
		end
		if ( k == (BACKGROUND_POS + 1) )
			for ( i = st; i < en; i = i + 1 )
				j = i % IN_NX
				did_axon = {getfield /SchafferCollateral/input[{j}]/soma z}
				if ( did_axon )
					if ( {rand 0 1} < 0.55 )
						setfield /SchafferCollateral/input[{j}]/soma inject {INPUT_SCALE_FACTOR}
					end
				else
					if ( {rand 0 1} < 0.90 )
						setfield /SchafferCollateral/input[{j}]/soma inject {INPUT_SCALE_FACTOR}
					end
				end
			end
		end
		step {STIM_TIME} -time
		setfield /SchafferCollateral/input[]/soma inject 0
		step {INTERVAL} -time 
	end
end

function findFirstPeakTime( plot, amplitude )
	str plot
	float amplitude
	int i
	int npts = {getfield {plot} table->xdivs}
	float y
	for ( i = 0 ; i < npts; i = i + 1 )
		y = { getfield {plot} table->table[{i}] }
		if ( y > amplitude )
			return { i * PLOTDT }
		end
	end
	return { RUNTIME }
end

function save_plots( filename, probe )
	str filename
	int probe

	int x
	str plot
	float max
	float min
	float ca_avg
	float ca_pk
	int npts = {RUNTIME / PLOTDT}
	if ( !{exists /ca_table} )
		create table /ca_table
	end
	echo saving plots into {filename}
	/*
	** These can be uncommented if you want to plot out time-courses
	** of selected neuron Ca traces.
	openfile {filename}.plot a
	writefile {filename}.plot "/newplot"
	writefile {filename}.plot "/plotname 25"
	closefile {filename}.plot
	tab2file {filename}.plot /tabplots/plot[25] table -nentries {npts}

	openfile {filename}.plot a
	writefile {filename}.plot "/newplot"
	writefile {filename}.plot "/plotname 30"
	closefile {filename}.plot
	tab2file {filename}.plot /tabplots/plot[30] table -nentries {npts}

	openfile {filename}.plot a
	writefile {filename}.plot "/newplot"
	writefile {filename}.plot "/plotname 49"
	closefile {filename}.plot
	tab2file {filename}.plot /tabplots/plot[49] table -nentries {npts}

	openfile {filename}.plot a
	writefile {filename}.plot "/newplot"
	writefile {filename}.plot "/plotname 99"
	closefile {filename}.plot
	tab2file {filename}.plot /tabplots/plot[99] table -nentries {npts}
	*/

	openfile {filename}.y a
	writefile {filename}.y {probe} ": " -n
	openfile {filename}.t a
	writefile {filename}.t {probe} ": " -n
	foreach plot ( {el /tabplots/#[]} )
		setfield {plot} table->xmin 0 table->xmax {RUNTIME}
		call {plot} TABOP a {BACKGROUND_START} {RUNTIME}
		ca_avg = {getfield {plot} output}
		writefile {filename}.y {ca_avg} " " -n

		call {plot} TABOP M {BACKGROUND_START} {RUNTIME}
		max = {getfield {plot } output }
		call {plot} TABOP m {BACKGROUND_START} {RUNTIME}
		min = {getfield {plot } output }

		// Check if there was a peak at all
		if ( ( max > 2.0 ) && ( max / min ) > 4.0 )
			// ca_pk = { findFirstPeakTime {plot} { min + ( ca_avg - min ) / 4.0 } }
			ca_pk = { findFirstPeakTime {plot} 2.0 }
		else
			ca_pk = 1.0e9
		end
		writefile {filename}.t {ca_pk} " " -n
	end
	// carriage return at the end.
	writefile {filename}.y " "
	closefile {filename}.y
	writefile {filename}.t " "
	closefile {filename}.t
end


function do_start( probeOffset )
	int probeOffset
	float current = CURRENT
	float npulses = NPULSES
	float time1 = INITIAL_TIME
	float stim_time = STIM_TIME
	float interval = INTERVAL
	float runtime = RUNTIME
	reset
	// setfield /form/#graph xmax { {getstat -time} + runtime }
	step {time1} -time 
	int i
	int j
	do_stim {probeOffset}
	step { runtime - npulses * (stim_time + interval) - time1 } -t
	save_plots {OUTPUT_FILE_NAME} {probeOffset}
end

floatformat %0.5g


create neutral /tabplots
for (i = 0 ; i < NY; i = i + 1 )
	create table /tabplots/plot[{i}]
	call ^ TABCREATE {RUNTIME / PLOTDT} 0 {RUNTIME}
	setfield ^ \
		step_mode 3
	addmsg /ca1/ca1[{i}]/soma/Ca_conc  /tabplots/plot[{i}] INPUT Ca
end
useclock /tabplots/##[] 1

int i = 0

// Uncomment this function if you want a file stored with the connection
// weight matrix. 10000 axons x CA1neurons = 1e6 lines.
// write_conn_wt_matrix

//process_stim_line {readfile {STIM_FILE_NAME }}

// Here we seed each node to a new random number. This is because
// we need each node to use an independent set of stimuli
// The GENESIS randseed implementation is poor: it uses the 
// 1 second system clock tick as the seed. No use for SMP
// machines setting of simulations nearly at the same time, which
// is what we have here. So I use randseed2, which uses the microsecond
// clock and some other info to generate the seed.

randseed2

reset
for ( i = 0; i < 80; i = i + 1 )
	do_start 0
	// do_start { (IN_NX - numOn) / 2 }
end
quit
