# Supplementary material for: How To Record a Million Synaptic Weights in a Hippocampal Slice
Source: PLoS Comput Biol. 2008 Jun 20;4(6):e1000098. doi: 10.1371/journal.pcbi.1000098 (PMC2409153; doi:10.1371/journal.pcbi.1000098)
Supplement: Dataset S3 — Simulation source files. (0.07 MB TAR) [file pcbi.1000098.s003.tar › DatasetS3/soma.p]

// genesis
// cell parameter file for the 1991 single compartment CA1 hippocampal cell
// "phi" parameter reduced by e-3
*cartesian
*relative
*asymmetric

*set_global RM 0.1	//ohm*m^2
*set_global RA 1.0	//ohm*m
*set_global CM 0.01     //F/m^2
*set_global EREST_ACT	-0.07	// volts
*set_global ELEAK		-0.07	// volts

// The format for each compartment parameter line is :
// name  parent  x       y       z       d       ch      dens ...
// For channels, "dens" =  maximum conductance per unit area of compartment

soma	none    0  0  20  20 axon -0.02
